# Supplementary material for: Gene expression profiling of the olfactory tissues of sex-separated and sex-combined female and male mice
Source: Sci Data. 2018 Dec 4;5:180260. doi: 10.1038/sdata.2018.260 (PMC6278690; doi:10.1038/sdata.2018.260)
Supplement: Supplementary file 1 [file sdata2018260-isa1.zip]

Archive with 3 entries (3 files):
- i_Investigation.txt
- s_study_Santoro.txt
- a_assay_Santoro.txt
