# Supplementary material for: Gene expression profiling of the olfactory tissues of sex-separated and sex-combined female and male mice
Source: Sci Data. 2018 Dec 4;5:180260. doi: 10.1038/sdata.2018.260 (PMC6278690; doi:10.1038/sdata.2018.260)
Supplement: Supplementary file 1 [file sdata2018260-isa1.zip › i_Investigation.txt]

# Investigation File generated for Scientific Data with Investigation File Authoring Tool version 0.1.0 on 19/10/2018 - This metadata file is CC0
ONTOLOGY SOURCE REFERENCE
Term Source Name	NCBITAXON	UBERON	OBI	EFO	PATO	XCO
Term Source File	http://data.bioontology.org/ontologies/NCBITAXON	http://data.bioontology.org/ontologies/UBERON	http://data.bioontology.org/ontologies/OBI	http://data.bioontology.org/ontologies/EFO	http://data.bioontology.org/ontologies/PATO	http://data.bioontology.org/ontologies/XCO
Term Source Version	2016AB	releases/2014-06-15	2014-08-18		unknown	4.18
Term Source Description	National Center for Biotechnology Information (NCBI) Organismal Classification	Uber Anatomy Ontology	Ontology for Biomedical Investigations	Experimental Factor Ontology	Phenotypic Quality Ontology	Experimental Conditions Ontology
INVESTIGATION
Investigation Identifier
Investigation Title
Investigation Description
Investigation Submission Date
Investigation Public Release Date
INVESTIGATION PUBLICATIONS
Investigation PubMed ID
Investigation Publication DOI
Investigation Publication Author List
Investigation Publication Title
Investigation Publication Status
Investigation Publication Status Term Accession Number
Investigation Publication Status Term Source REF
INVESTIGATION CONTACTS
Investigation Person Last Name
Investigation Person Mid Initials
Investigation Person First Name
Investigation Person Address
Investigation Person Phone
Investigation Person Fax
Investigation Person Email
Investigation Person Affiliation
Investigation Person Roles
Investigation Person Roles Term Accession Number
Investigation Person Roles Term Source REF
STUDY
Study Identifier	10.1038/sdata.2018.260
Study Title	Gene expression profiling of the olfactory tissues of sex-separated and sex-combined female and male mice
Study Submission Date	06/04/2018
Study Public Release Date	04/12/2018
Study Description	http://www.nature.com/articles/sdata2018260#abstract
Study File Name	s_study_Santoro.txt
Comment[Subject Keywords]	///;///;//
Comment[Manuscript Licence]	CC BY-4.0
Comment[Experimental Metadata Licence]	CC0
Comment[Supplementary Information File Name]	
Comment[Supplementary Information File Type]	x-zip-compressed
Comment[Supplementary Information File URL]	http://www.nature.com/articles/sdata2018260#supplementary-information
Comment[Data Repository]	NCBI Sequence Read Archive;Gene Expression Omnibus
Comment[Data Record Accession]	SRP136494;GSE112352
Comment[Data Record URI]	http://identifiers.org/insdc.sra/SRP136494;http://identifiers.org/geo/GSE112352
STUDY DESIGN DESCRIPTORS
Study Design Type	parallel group design	organism part comparison design	sex comparison design	replicate design
Study Design Type Term Accession Number	OBI:0500006	OBI:0001422	OBI:0001426	OBI:0500018
Study Design Type Term Source REF	OBI	OBI	OBI	OBI
STUDY PUBLICATIONS
Study PubMed ID	""
Study Publication DOI	doi:10.1038/s41467-018-07120-1
Study Publication Author List	""
Study Publication Title	""
Study Publication Status	published
Study Publication Status Term Accession Number	
Study Publication Status Term Source REF	
STUDY FACTORS
Study Factor Name	tissue	sex	experimental condition	replicate
Study Factor Type	animal body part	biological sex	experimental condition	biological replicate
Study Factor Type Term Accession Number	http://www.ebi.ac.uk/efo/EFO_0000808	PATO:0000047	XCO:0000000	http://www.ebi.ac.uk/efo/EFO_0002091
Study Factor Type Term Source REF	EFO	PATO	XCO	EFO
STUDY ASSAYS
Study Assay Measurement Type	transcription profiling assay
Study Assay Measurement Type Term Accession Number	OBI:0000424
Study Assay Measurement Type Term Source REF	OBI
Study Assay Technology Type	RNA sequencing
Study Assay Technology Type Term Accession Number	OBI:0001177
Study Assay Technology Type Term Source REF	OBI
Study Assay Technology Platform	""
Study Assay File Name	a_assay_Santoro.txt
STUDY PROTOCOLS
Study Protocol Name	Preparation of olfactory tissues from sex-separated and sex-combined mice	RNA-seq analysis	Processed data
Study Protocol Type	sample preparation for assay	RNA sequencing	data transformation
Study Protocol Type Term Accession Number	OBI:0000073	OBI:0001177	OBI:0200000
Study Protocol Type Term Source REF	OBI	OBI	OBI
Study Protocol Description			
Study Protocol URI	""	""	""
Study Protocol Version			
Study Protocol Parameters Name	""	instrument; manufacturer	""
Study Protocol Parameters Name Term Accession Number	""	""	""
Study Protocol Parameters Name Term Source REF	""	""	""
Study Protocol Components Name	""	""	""
Study Protocol Components Type	""	""	""
Study Protocol Components Type Term Accession Number	""	""	""
Study Protocol Components Type Term Source REF	""	""	""
STUDY CONTACTS
Study Person Last Name	Santoro	Jakob
Study Person First Name	Stephen W.	Susanne
Study Person Mid Initials		
Study Person Email	ssantoro@uwyo.edu	""
Study Person Phone		
Study Person Fax		
Study Person Address		
Study Person Affiliation	Neuroscience Program, Dept. of Zoology & Physiology, University of Wyoming, Laramie, WY, USA	Department of Stem Cell and Regenerative Biology, Harvard University, Cambridge, MA, USA
Study Person Roles		
Study Person Roles Term Accession Number		
Study Person Roles Term Source REF		
Comment[Study Person ORCID]		
Comment[Funder]		
Comment[FundRef ID]		
Comment[Funder Term Source REF]		
Comment[Grant Identifier]		
