# Supplementary material for: Gene expression profiling of the olfactory tissues of sex-separated and sex-combined female and male mice
Source: Sci Data. 2018 Dec 4;5:180260. doi: 10.1038/sdata.2018.260 (PMC6278690; doi:10.1038/sdata.2018.260)
Supplement: Supplementary file 1 [file sdata2018260-isa1.zip › s_study_Santoro.txt]

Source Name	Characteristics[organism]	Term Source REF	Term Accession Number	Characteristics[organism part]	Term Source REF	Term Accession Number	Characteristics[sex]	Term Source REF	Term Accession Number	Protocol REF	Sample Name	Factor Value[tissue]	Factor Value[sex]	Factor Value[experimental condition]	Factor Value[replicate]
C57Bl/6 mouse	Mus musculus	NCBITAXON	http://purl.bioontology.org/ontology/NCBITAXON/10090	olfactory epithelium	UBERON	UBERON:0001997	female	PATO	PATO:0000383	Preparation of olfactory tissues from sex-separated and sex-combined mice	MOE-SF2	main olfactory epithelium	female	sex-separated	replicate 2
C57Bl/6 mouse	Mus musculus	NCBITAXON	http://purl.bioontology.org/ontology/NCBITAXON/10090	olfactory epithelium	UBERON	UBERON:0001997	female	PATO	PATO:0000383	Preparation of olfactory tissues from sex-separated and sex-combined mice	MOE-SF1	main olfactory epithelium	female	sex-separated	replicate 1
C57Bl/6 mouse	Mus musculus	NCBITAXON	http://purl.bioontology.org/ontology/NCBITAXON/10090	olfactory epithelium	UBERON	UBERON:0001997	female	PATO	PATO:0000383	Preparation of olfactory tissues from sex-separated and sex-combined mice	MOE-SF3	main olfactory epithelium	female	sex-separated	replicate 3
C57Bl/6 mouse	Mus musculus	NCBITAXON	http://purl.bioontology.org/ontology/NCBITAXON/10090	olfactory epithelium	UBERON	UBERON:0001997	male	PATO	PATO:0000384	Preparation of olfactory tissues from sex-separated and sex-combined mice	MOE-SM1	main olfactory epithelium	male	sex-separated	replicate 1
C57Bl/6 mouse	Mus musculus	NCBITAXON	http://purl.bioontology.org/ontology/NCBITAXON/10090	olfactory epithelium	UBERON	UBERON:0001997	male	PATO	PATO:0000384	Preparation of olfactory tissues from sex-separated and sex-combined mice	MOE-SM2	main olfactory epithelium	male	sex-separated	replicate 2
C57Bl/6 mouse	Mus musculus	NCBITAXON	http://purl.bioontology.org/ontology/NCBITAXON/10090	olfactory epithelium	UBERON	UBERON:0001997	male	PATO	PATO:0000384	Preparation of olfactory tissues from sex-separated and sex-combined mice	MOE-SM3	main olfactory epithelium	male	sex-separated	replicate 3
C57Bl/6 mouse	Mus musculus	NCBITAXON	http://purl.bioontology.org/ontology/NCBITAXON/10090	olfactory epithelium	UBERON	UBERON:0001997	female	PATO	PATO:0000383	Preparation of olfactory tissues from sex-separated and sex-combined mice	MOE-CF1	main olfactory epithelium	female	sex-combined	replicate 1
C57Bl/6 mouse	Mus musculus	NCBITAXON	http://purl.bioontology.org/ontology/NCBITAXON/10090	olfactory epithelium	UBERON	UBERON:0001997	female	PATO	PATO:0000383	Preparation of olfactory tissues from sex-separated and sex-combined mice	MOE-CF2	main olfactory epithelium	female	sex-combined	replicate 2
C57Bl/6 mouse	Mus musculus	NCBITAXON	http://purl.bioontology.org/ontology/NCBITAXON/10090	olfactory epithelium	UBERON	UBERON:0001997	female	PATO	PATO:0000383	Preparation of olfactory tissues from sex-separated and sex-combined mice	MOE-CF3	main olfactory epithelium	female	sex-combined	replicate 3
C57Bl/6 mouse	Mus musculus	NCBITAXON	http://purl.bioontology.org/ontology/NCBITAXON/10090	olfactory epithelium	UBERON	UBERON:0001997	male	PATO	PATO:0000384	Preparation of olfactory tissues from sex-separated and sex-combined mice	MOE-CM1	main olfactory epithelium	male	sex-combined	replicate 1
C57Bl/6 mouse	Mus musculus	NCBITAXON	http://purl.bioontology.org/ontology/NCBITAXON/10090	olfactory epithelium	UBERON	UBERON:0001997	male	PATO	PATO:0000384	Preparation of olfactory tissues from sex-separated and sex-combined mice	MOE-CM2	main olfactory epithelium	male	sex-combined	replicate 2
C57Bl/6 mouse	Mus musculus	NCBITAXON	http://purl.bioontology.org/ontology/NCBITAXON/10090	olfactory epithelium	UBERON	UBERON:0001997	male	PATO	PATO:0000384	Preparation of olfactory tissues from sex-separated and sex-combined mice	MOE-CM3	main olfactory epithelium	male	sex-combined	replicate 3
C57Bl/6 mouse	Mus musculus	NCBITAXON	http://purl.bioontology.org/ontology/NCBITAXON/10090	vomeronasal organ	UBERON	UBERON:0002255	female	PATO	PATO:0000383	Preparation of olfactory tissues from sex-separated and sex-combined mice	VNO-SF1	vomeronasal organ	female	sex-separated	replicate 1
C57Bl/6 mouse	Mus musculus	NCBITAXON	http://purl.bioontology.org/ontology/NCBITAXON/10090	vomeronasal organ	UBERON	UBERON:0002255	female	PATO	PATO:0000383	Preparation of olfactory tissues from sex-separated and sex-combined mice	VNO-SF2	vomeronasal organ	female	sex-separated	replicate 2
C57Bl/6 mouse	Mus musculus	NCBITAXON	http://purl.bioontology.org/ontology/NCBITAXON/10090	vomeronasal organ	UBERON	UBERON:0002255	female	PATO	PATO:0000383	Preparation of olfactory tissues from sex-separated and sex-combined mice	VNO-SF3	vomeronasal organ	female	sex-separated	replicate 3
C57Bl/6 mouse	Mus musculus	NCBITAXON	http://purl.bioontology.org/ontology/NCBITAXON/10090	vomeronasal organ	UBERON	UBERON:0002255	male	PATO	PATO:0000384	Preparation of olfactory tissues from sex-separated and sex-combined mice	VNO-SM1	vomeronasal organ	male	sex-separated	replicate 1
C57Bl/6 mouse	Mus musculus	NCBITAXON	http://purl.bioontology.org/ontology/NCBITAXON/10090	vomeronasal organ	UBERON	UBERON:0002255	male	PATO	PATO:0000384	Preparation of olfactory tissues from sex-separated and sex-combined mice	VNO-SM2	vomeronasal organ	male	sex-separated	replicate 2
C57Bl/6 mouse	Mus musculus	NCBITAXON	http://purl.bioontology.org/ontology/NCBITAXON/10090	vomeronasal organ	UBERON	UBERON:0002255	male	PATO	PATO:0000384	Preparation of olfactory tissues from sex-separated and sex-combined mice	VNO-SM3	vomeronasal organ	male	sex-separated	replicate 3
C57Bl/6 mouse	Mus musculus	NCBITAXON	http://purl.bioontology.org/ontology/NCBITAXON/10090	vomeronasal organ	UBERON	UBERON:0002255	female	PATO	PATO:0000383	Preparation of olfactory tissues from sex-separated and sex-combined mice	VNO-CF1	vomeronasal organ	female	sex-combined	replicate 1
C57Bl/6 mouse	Mus musculus	NCBITAXON	http://purl.bioontology.org/ontology/NCBITAXON/10090	vomeronasal organ	UBERON	UBERON:0002255	female	PATO	PATO:0000383	Preparation of olfactory tissues from sex-separated and sex-combined mice	VNO-CF2	vomeronasal organ	female	sex-combined	replicate 2
C57Bl/6 mouse	Mus musculus	NCBITAXON	http://purl.bioontology.org/ontology/NCBITAXON/10090	vomeronasal organ	UBERON	UBERON:0002255	female	PATO	PATO:0000383	Preparation of olfactory tissues from sex-separated and sex-combined mice	VNO-CF3	vomeronasal organ	female	sex-combined	replicate 3
C57Bl/6 mouse	Mus musculus	NCBITAXON	http://purl.bioontology.org/ontology/NCBITAXON/10090	vomeronasal organ	UBERON	UBERON:0002255	male	PATO	PATO:0000384	Preparation of olfactory tissues from sex-separated and sex-combined mice	VNO-CM1	vomeronasal organ	male	sex-combined	replicate 1
C57Bl/6 mouse	Mus musculus	NCBITAXON	http://purl.bioontology.org/ontology/NCBITAXON/10090	vomeronasal organ	UBERON	UBERON:0002255	male	PATO	PATO:0000384	Preparation of olfactory tissues from sex-separated and sex-combined mice	VNO-CM2	vomeronasal organ	male	sex-combined	replicate 2
C57Bl/6 mouse	Mus musculus	NCBITAXON	http://purl.bioontology.org/ontology/NCBITAXON/10090	vomeronasal organ	UBERON	UBERON:0002255	male	PATO	PATO:0000384	Preparation of olfactory tissues from sex-separated and sex-combined mice	VNO-CM3	vomeronasal organ	male	sex-combined	replicate 3
C57Bl/6 mouse	Mus musculus	NCBITAXON	http://purl.bioontology.org/ontology/NCBITAXON/10090	olfactory bulb	UBERON	UBERON:0002264	female	PATO	PATO:0000383	Preparation of olfactory tissues from sex-separated and sex-combined mice	OB-SF1	olfactory bulb	female	sex-separated	replicate 1
C57Bl/6 mouse	Mus musculus	NCBITAXON	http://purl.bioontology.org/ontology/NCBITAXON/10090	olfactory bulb	UBERON	UBERON:0002264	female	PATO	PATO:0000383	Preparation of olfactory tissues from sex-separated and sex-combined mice	OB-SF2	olfactory bulb	female	sex-separated	replicate 2
C57Bl/6 mouse	Mus musculus	NCBITAXON	http://purl.bioontology.org/ontology/NCBITAXON/10090	olfactory bulb	UBERON	UBERON:0002264	female	PATO	PATO:0000383	Preparation of olfactory tissues from sex-separated and sex-combined mice	OB-SF3	olfactory bulb	female	sex-separated	replicate 3
C57Bl/6 mouse	Mus musculus	NCBITAXON	http://purl.bioontology.org/ontology/NCBITAXON/10090	olfactory bulb	UBERON	UBERON:0002264	male	PATO	PATO:0000384	Preparation of olfactory tissues from sex-separated and sex-combined mice	OB-SM1	olfactory bulb	male	sex-separated	replicate 1
C57Bl/6 mouse	Mus musculus	NCBITAXON	http://purl.bioontology.org/ontology/NCBITAXON/10090	olfactory bulb	UBERON	UBERON:0002264	male	PATO	PATO:0000384	Preparation of olfactory tissues from sex-separated and sex-combined mice	OB-SM2	olfactory bulb	male	sex-separated	replicate 2
C57Bl/6 mouse	Mus musculus	NCBITAXON	http://purl.bioontology.org/ontology/NCBITAXON/10090	olfactory bulb	UBERON	UBERON:0002264	male	PATO	PATO:0000384	Preparation of olfactory tissues from sex-separated and sex-combined mice	OB-SM3	olfactory bulb	male	sex-separated	replicate 3
C57Bl/6 mouse	Mus musculus	NCBITAXON	http://purl.bioontology.org/ontology/NCBITAXON/10090	olfactory bulb	UBERON	UBERON:0002264	female	PATO	PATO:0000383	Preparation of olfactory tissues from sex-separated and sex-combined mice	OB-CF1	olfactory bulb	female	sex-combined	replicate 1
C57Bl/6 mouse	Mus musculus	NCBITAXON	http://purl.bioontology.org/ontology/NCBITAXON/10090	olfactory bulb	UBERON	UBERON:0002264	female	PATO	PATO:0000383	Preparation of olfactory tissues from sex-separated and sex-combined mice	OB-CF2	olfactory bulb	female	sex-combined	replicate 2
C57Bl/6 mouse	Mus musculus	NCBITAXON	http://purl.bioontology.org/ontology/NCBITAXON/10090	olfactory bulb	UBERON	UBERON:0002264	female	PATO	PATO:0000383	Preparation of olfactory tissues from sex-separated and sex-combined mice	OB-CF3	olfactory bulb	female	sex-combined	replicate 3
C57Bl/6 mouse	Mus musculus	NCBITAXON	http://purl.bioontology.org/ontology/NCBITAXON/10090	olfactory bulb	UBERON	UBERON:0002264	male	PATO	PATO:0000384	Preparation of olfactory tissues from sex-separated and sex-combined mice	OB-CM1	olfactory bulb	male	sex-combined	replicate 1
C57Bl/6 mouse	Mus musculus	NCBITAXON	http://purl.bioontology.org/ontology/NCBITAXON/10090	olfactory bulb	UBERON	UBERON:0002264	male	PATO	PATO:0000384	Preparation of olfactory tissues from sex-separated and sex-combined mice	OB-CM2	olfactory bulb	male	sex-combined	replicate 2
C57Bl/6 mouse	Mus musculus	NCBITAXON	http://purl.bioontology.org/ontology/NCBITAXON/10090	olfactory bulb	UBERON	UBERON:0002264	male	PATO	PATO:0000384	Preparation of olfactory tissues from sex-separated and sex-combined mice	OB-CM3	olfactory bulb	male	sex-combined	replicate 3
