# Supplementary material for: Gene expression profiling of the olfactory tissues of sex-separated and sex-combined female and male mice
Source: Sci Data. 2018 Dec 4;5:180260. doi: 10.1038/sdata.2018.260 (PMC6278690; doi:10.1038/sdata.2018.260)
Supplement: Supplementary file 1 [file sdata2018260-isa1.zip › a_assay_Santoro.txt]

Sample Name	Protocol REF	Parameter Value[instrument]	Parameter Value[manufacturer]	Assay Name	Raw Data File	Comment[Data Repository]	Comment[Data Record Accession]	Comment[Data Record URI]	Protocol REF	Derived Data File	Comment[Data Repository]	Comment[Data Record Accession]	Comment[Data Record URI]	Factor Value[tissue]	Factor Value[sex]	Factor Value[experimental condition]	Factor Value[replicate]
MOE-SF2	RNA-seq analysis	Illumina HiSeq 2000	Illumina	SRR6900381	SRX3849411	NCBI Sequence Read Archive	SRP136494	http://identifiers.org/insdc.sra/SRP136494	Processed data	GSM3068229	Gene Expression Omnibus	GSE112352	http://identifiers.org/geo/GSE112352	main olfactory epithelium	female	sex-separated	replicate 2
MOE-SF2	RNA-seq analysis	Illumina HiSeq 2000	Illumina	SRR6900382	SRX3849411	NCBI Sequence Read Archive	SRP136494	http://identifiers.org/insdc.sra/SRP136494	Processed data	GSM3068229	Gene Expression Omnibus	GSE112352	http://identifiers.org/geo/GSE112352	main olfactory epithelium	female	sex-separated	replicate 2
MOE-SF1	RNA-seq analysis	Illumina HiSeq 2000	Illumina	SRR6900379	SRX3849410	NCBI Sequence Read Archive	SRP136494	http://identifiers.org/insdc.sra/SRP136494	Processed data	GSM3068228	Gene Expression Omnibus	GSE112352	http://identifiers.org/geo/GSE112352	main olfactory epithelium	female	sex-separated	replicate 1
MOE-SF1	RNA-seq analysis	Illumina HiSeq 2000	Illumina	SRR6900380	SRX3849410	NCBI Sequence Read Archive	SRP136494	http://identifiers.org/insdc.sra/SRP136494	Processed data	GSM3068228	Gene Expression Omnibus	GSE112352	http://identifiers.org/geo/GSE112352	main olfactory epithelium	female	sex-separated	replicate 1
MOE-SF3	RNA-seq analysis	Illumina HiSeq 2000	Illumina	SRR6900383	SRX3849412	NCBI Sequence Read Archive	SRP136494	http://identifiers.org/insdc.sra/SRP136494	Processed data	GSM3068230	Gene Expression Omnibus	GSE112352	http://identifiers.org/geo/GSE112352	main olfactory epithelium	female	sex-separated	replicate 3
MOE-SF3	RNA-seq analysis	Illumina HiSeq 2000	Illumina	SRR6900384	SRX3849412	NCBI Sequence Read Archive	SRP136494	http://identifiers.org/insdc.sra/SRP136494	Processed data	GSM3068230	Gene Expression Omnibus	GSE112352	http://identifiers.org/geo/GSE112352	main olfactory epithelium	female	sex-separated	replicate 3
MOE-SM1	RNA-seq analysis	Illumina HiSeq 2000	Illumina	SRR6900385	SRX3849413	NCBI Sequence Read Archive	SRP136494	http://identifiers.org/insdc.sra/SRP136494	Processed data	GSM3068231	Gene Expression Omnibus	GSE112352	http://identifiers.org/geo/GSE112352	main olfactory epithelium	male	sex-separated	replicate 1
MOE-SM1	RNA-seq analysis	Illumina HiSeq 2000	Illumina	SRR6900386	SRX3849413	NCBI Sequence Read Archive	SRP136494	http://identifiers.org/insdc.sra/SRP136494	Processed data	GSM3068231	Gene Expression Omnibus	GSE112352	http://identifiers.org/geo/GSE112352	main olfactory epithelium	male	sex-separated	replicate 1
MOE-SM2	RNA-seq analysis	Illumina HiSeq 2000	Illumina	SRR6900387	SRX3849414	NCBI Sequence Read Archive	SRP136494	http://identifiers.org/insdc.sra/SRP136494	Processed data	GSM3068232	Gene Expression Omnibus	GSE112352	http://identifiers.org/geo/GSE112352	main olfactory epithelium	male	sex-separated	replicate 2
MOE-SM2	RNA-seq analysis	Illumina HiSeq 2000	Illumina	SRR6900388	SRX3849414	NCBI Sequence Read Archive	SRP136494	http://identifiers.org/insdc.sra/SRP136494	Processed data	GSM3068232	Gene Expression Omnibus	GSE112352	http://identifiers.org/geo/GSE112352	main olfactory epithelium	male	sex-separated	replicate 2
MOE-SM3	RNA-seq analysis	Illumina HiSeq 2000	Illumina	SRR6900389	SRX3849415	NCBI Sequence Read Archive	SRP136494	http://identifiers.org/insdc.sra/SRP136494	Processed data	GSM3068233	Gene Expression Omnibus	GSE112352	http://identifiers.org/geo/GSE112352	main olfactory epithelium	male	sex-separated	replicate 3
MOE-SM3	RNA-seq analysis	Illumina HiSeq 2000	Illumina	SRR6900390	SRX3849415	NCBI Sequence Read Archive	SRP136494	http://identifiers.org/insdc.sra/SRP136494	Processed data	GSM3068233	Gene Expression Omnibus	GSE112352	http://identifiers.org/geo/GSE112352	main olfactory epithelium	male	sex-separated	replicate 3
MOE-CF1	RNA-seq analysis	Illumina HiSeq 2000	Illumina	SRR6900391	SRX3849416	NCBI Sequence Read Archive	SRP136494	http://identifiers.org/insdc.sra/SRP136494	Processed data	GSM3068234	Gene Expression Omnibus	GSE112352	http://identifiers.org/geo/GSE112352	main olfactory epithelium	female	sex-combined	replicate 1
MOE-CF1	RNA-seq analysis	Illumina HiSeq 2000	Illumina	SRR6900392	SRX3849416	NCBI Sequence Read Archive	SRP136494	http://identifiers.org/insdc.sra/SRP136494	Processed data	GSM3068234	Gene Expression Omnibus	GSE112352	http://identifiers.org/geo/GSE112352	main olfactory epithelium	female	sex-combined	replicate 1
MOE-CF2	RNA-seq analysis	Illumina HiSeq 2000	Illumina	SRR6900393	SRX3849417	NCBI Sequence Read Archive	SRP136494	http://identifiers.org/insdc.sra/SRP136494	Processed data	GSM3068235	Gene Expression Omnibus	GSE112352	http://identifiers.org/geo/GSE112352	main olfactory epithelium	female	sex-combined	replicate 2
MOE-CF2	RNA-seq analysis	Illumina HiSeq 2000	Illumina	SRR6900394	SRX3849417	NCBI Sequence Read Archive	SRP136494	http://identifiers.org/insdc.sra/SRP136494	Processed data	GSM3068235	Gene Expression Omnibus	GSE112352	http://identifiers.org/geo/GSE112352	main olfactory epithelium	female	sex-combined	replicate 2
MOE-CF3	RNA-seq analysis	Illumina HiSeq 2000	Illumina	SRR6900395	SRX3849418	NCBI Sequence Read Archive	SRP136494	http://identifiers.org/insdc.sra/SRP136494	Processed data	GSM3068236	Gene Expression Omnibus	GSE112352	http://identifiers.org/geo/GSE112352	main olfactory epithelium	female	sex-combined	replicate 3
MOE-CF3	RNA-seq analysis	Illumina HiSeq 2000	Illumina	SRR6900396	SRX3849418	NCBI Sequence Read Archive	SRP136494	http://identifiers.org/insdc.sra/SRP136494	Processed data	GSM3068236	Gene Expression Omnibus	GSE112352	http://identifiers.org/geo/GSE112352	main olfactory epithelium	female	sex-combined	replicate 3
MOE-CM1	RNA-seq analysis	Illumina HiSeq 2000	Illumina	SRR6900397	SRX3849419	NCBI Sequence Read Archive	SRP136494	http://identifiers.org/insdc.sra/SRP136494	Processed data	GSM3068237	Gene Expression Omnibus	GSE112352	http://identifiers.org/geo/GSE112352	main olfactory epithelium	male	sex-combined	replicate 1
MOE-CM1	RNA-seq analysis	Illumina HiSeq 2000	Illumina	SRR6900398	SRX3849419	NCBI Sequence Read Archive	SRP136494	http://identifiers.org/insdc.sra/SRP136494	Processed data	GSM3068237	Gene Expression Omnibus	GSE112352	http://identifiers.org/geo/GSE112352	main olfactory epithelium	male	sex-combined	replicate 1
MOE-CM2	RNA-seq analysis	Illumina HiSeq 2000	Illumina	SRR6900399	SRX3849420	NCBI Sequence Read Archive	SRP136494	http://identifiers.org/insdc.sra/SRP136494	Processed data	GSM3068238	Gene Expression Omnibus	GSE112352	http://identifiers.org/geo/GSE112352	main olfactory epithelium	male	sex-combined	replicate 2
MOE-CM2	RNA-seq analysis	Illumina HiSeq 2000	Illumina	SRR6900400	SRX3849420	NCBI Sequence Read Archive	SRP136494	http://identifiers.org/insdc.sra/SRP136494	Processed data	GSM3068238	Gene Expression Omnibus	GSE112352	http://identifiers.org/geo/GSE112352	main olfactory epithelium	male	sex-combined	replicate 2
MOE-CM3	RNA-seq analysis	Illumina HiSeq 2000	Illumina	SRR6900401	SRX3849421	NCBI Sequence Read Archive	SRP136494	http://identifiers.org/insdc.sra/SRP136494	Processed data	GSM3068239	Gene Expression Omnibus	GSE112352	http://identifiers.org/geo/GSE112352	main olfactory epithelium	male	sex-combined	replicate 3
MOE-CM3	RNA-seq analysis	Illumina HiSeq 2000	Illumina	SRR6900402	SRX3849421	NCBI Sequence Read Archive	SRP136494	http://identifiers.org/insdc.sra/SRP136494	Processed data	GSM3068239	Gene Expression Omnibus	GSE112352	http://identifiers.org/geo/GSE112352	main olfactory epithelium	male	sex-combined	replicate 3
VNO-SF1	RNA-seq analysis	Illumina HiSeq 2000	Illumina	SRR6900403	SRX3849422	NCBI Sequence Read Archive	SRP136494	http://identifiers.org/insdc.sra/SRP136494	Processed data	GSM3068240	Gene Expression Omnibus	GSE112352	http://identifiers.org/geo/GSE112352	vomeronasal organ	female	sex-separated	replicate 1
VNO-SF1	RNA-seq analysis	Illumina HiSeq 2000	Illumina	SRR6900404	SRX3849422	NCBI Sequence Read Archive	SRP136494	http://identifiers.org/insdc.sra/SRP136494	Processed data	GSM3068240	Gene Expression Omnibus	GSE112352	http://identifiers.org/geo/GSE112352	vomeronasal organ	female	sex-separated	replicate 1
VNO-SF2	RNA-seq analysis	Illumina HiSeq 2000	Illumina	SRR6900405	SRX3849423	NCBI Sequence Read Archive	SRP136494	http://identifiers.org/insdc.sra/SRP136494	Processed data	GSM3068241	Gene Expression Omnibus	GSE112352	http://identifiers.org/geo/GSE112352	vomeronasal organ	female	sex-separated	replicate 2
VNO-SF2	RNA-seq analysis	Illumina HiSeq 2000	Illumina	SRR6900406	SRX3849423	NCBI Sequence Read Archive	SRP136494	http://identifiers.org/insdc.sra/SRP136494	Processed data	GSM3068241	Gene Expression Omnibus	GSE112352	http://identifiers.org/geo/GSE112352	vomeronasal organ	female	sex-separated	replicate 2
VNO-SF3	RNA-seq analysis	Illumina HiSeq 2000	Illumina	SRR6900407	SRX3849424	NCBI Sequence Read Archive	SRP136494	http://identifiers.org/insdc.sra/SRP136494	Processed data	GSM3068242	Gene Expression Omnibus	GSE112352	http://identifiers.org/geo/GSE112352	vomeronasal organ	female	sex-separated	replicate 3
VNO-SF3	RNA-seq analysis	Illumina HiSeq 2000	Illumina	SRR6900408	SRX3849424	NCBI Sequence Read Archive	SRP136494	http://identifiers.org/insdc.sra/SRP136494	Processed data	GSM3068242	Gene Expression Omnibus	GSE112352	http://identifiers.org/geo/GSE112352	vomeronasal organ	female	sex-separated	replicate 3
VNO-SM1	RNA-seq analysis	Illumina HiSeq 2000	Illumina	SRR6900409	SRX3849425	NCBI Sequence Read Archive	SRP136494	http://identifiers.org/insdc.sra/SRP136494	Processed data	GSM3068243	Gene Expression Omnibus	GSE112352	http://identifiers.org/geo/GSE112352	vomeronasal organ	male	sex-separated	replicate 1
VNO-SM1	RNA-seq analysis	Illumina HiSeq 2000	Illumina	SRR6900410	SRX3849425	NCBI Sequence Read Archive	SRP136494	http://identifiers.org/insdc.sra/SRP136494	Processed data	GSM3068243	Gene Expression Omnibus	GSE112352	http://identifiers.org/geo/GSE112352	vomeronasal organ	male	sex-separated	replicate 1
VNO-SM2	RNA-seq analysis	Illumina HiSeq 2000	Illumina	SRR6900411	SRX3849426	NCBI Sequence Read Archive	SRP136494	http://identifiers.org/insdc.sra/SRP136494	Processed data	GSM3068244	Gene Expression Omnibus	GSE112352	http://identifiers.org/geo/GSE112352	vomeronasal organ	male	sex-separated	replicate 2
VNO-SM2	RNA-seq analysis	Illumina HiSeq 2000	Illumina	SRR6900412	SRX3849426	NCBI Sequence Read Archive	SRP136494	http://identifiers.org/insdc.sra/SRP136494	Processed data	GSM3068244	Gene Expression Omnibus	GSE112352	http://identifiers.org/geo/GSE112352	vomeronasal organ	male	sex-separated	replicate 2
VNO-SM3	RNA-seq analysis	Illumina HiSeq 2000	Illumina	SRR6900413	SRX3849427	NCBI Sequence Read Archive	SRP136494	http://identifiers.org/insdc.sra/SRP136494	Processed data	GSM3068245	Gene Expression Omnibus	GSE112352	http://identifiers.org/geo/GSE112352	vomeronasal organ	male	sex-separated	replicate 3
VNO-SM3	RNA-seq analysis	Illumina HiSeq 2000	Illumina	SRR6900414	SRX3849427	NCBI Sequence Read Archive	SRP136494	http://identifiers.org/insdc.sra/SRP136494	Processed data	GSM3068245	Gene Expression Omnibus	GSE112352	http://identifiers.org/geo/GSE112352	vomeronasal organ	male	sex-separated	replicate 3
VNO-CF1	RNA-seq analysis	Illumina HiSeq 2000	Illumina	SRR6900415	SRX3849428	NCBI Sequence Read Archive	SRP136494	http://identifiers.org/insdc.sra/SRP136494	Processed data	GSM3068246	Gene Expression Omnibus	GSE112352	http://identifiers.org/geo/GSE112352	vomeronasal organ	female	sex-combined	replicate 1
VNO-CF1	RNA-seq analysis	Illumina HiSeq 2000	Illumina	SRR6900416	SRX3849428	NCBI Sequence Read Archive	SRP136494	http://identifiers.org/insdc.sra/SRP136494	Processed data	GSM3068246	Gene Expression Omnibus	GSE112352	http://identifiers.org/geo/GSE112352	vomeronasal organ	female	sex-combined	replicate 1
VNO-CF2	RNA-seq analysis	Illumina HiSeq 2000	Illumina	SRR6900417	SRX3849429	NCBI Sequence Read Archive	SRP136494	http://identifiers.org/insdc.sra/SRP136494	Processed data	GSM3068247	Gene Expression Omnibus	GSE112352	http://identifiers.org/geo/GSE112352	vomeronasal organ	female	sex-combined	replicate 2
VNO-CF2	RNA-seq analysis	Illumina HiSeq 2000	Illumina	SRR6900418	SRX3849429	NCBI Sequence Read Archive	SRP136494	http://identifiers.org/insdc.sra/SRP136494	Processed data	GSM3068247	Gene Expression Omnibus	GSE112352	http://identifiers.org/geo/GSE112352	vomeronasal organ	female	sex-combined	replicate 2
VNO-CF3	RNA-seq analysis	Illumina HiSeq 2000	Illumina	SRR6900419	SRX3849430	NCBI Sequence Read Archive	SRP136494	http://identifiers.org/insdc.sra/SRP136494	Processed data	GSM3068248	Gene Expression Omnibus	GSE112352	http://identifiers.org/geo/GSE112352	vomeronasal organ	female	sex-combined	replicate 3
VNO-CF3	RNA-seq analysis	Illumina HiSeq 2000	Illumina	SRR6900420	SRX3849430	NCBI Sequence Read Archive	SRP136494	http://identifiers.org/insdc.sra/SRP136494	Processed data	GSM3068248	Gene Expression Omnibus	GSE112352	http://identifiers.org/geo/GSE112352	vomeronasal organ	female	sex-combined	replicate 3
VNO-CM1	RNA-seq analysis	Illumina HiSeq 2000	Illumina	SRR6900421	SRX3849431	NCBI Sequence Read Archive	SRP136494	http://identifiers.org/insdc.sra/SRP136494	Processed data	GSM3068249	Gene Expression Omnibus	GSE112352	http://identifiers.org/geo/GSE112352	vomeronasal organ	male	sex-combined	replicate 1
VNO-CM1	RNA-seq analysis	Illumina HiSeq 2000	Illumina	SRR6900422	SRX3849431	NCBI Sequence Read Archive	SRP136494	http://identifiers.org/insdc.sra/SRP136494	Processed data	GSM3068249	Gene Expression Omnibus	GSE112352	http://identifiers.org/geo/GSE112352	vomeronasal organ	male	sex-combined	replicate 1
VNO-CM2	RNA-seq analysis	Illumina HiSeq 2000	Illumina	SRR6900423	SRX3849432	NCBI Sequence Read Archive	SRP136494	http://identifiers.org/insdc.sra/SRP136494	Processed data	GSM3068250	Gene Expression Omnibus	GSE112352	http://identifiers.org/geo/GSE112352	vomeronasal organ	male	sex-combined	replicate 2
VNO-CM2	RNA-seq analysis	Illumina HiSeq 2000	Illumina	SRR6900424	SRX3849432	NCBI Sequence Read Archive	SRP136494	http://identifiers.org/insdc.sra/SRP136494	Processed data	GSM3068250	Gene Expression Omnibus	GSE112352	http://identifiers.org/geo/GSE112352	vomeronasal organ	male	sex-combined	replicate 2
VNO-CM3	RNA-seq analysis	Illumina HiSeq 2000	Illumina	SRR6900425	SRX3849433	NCBI Sequence Read Archive	SRP136494	http://identifiers.org/insdc.sra/SRP136494	Processed data	GSM3068251	Gene Expression Omnibus	GSE112352	http://identifiers.org/geo/GSE112352	vomeronasal organ	male	sex-combined	replicate 3
VNO-CM3	RNA-seq analysis	Illumina HiSeq 2000	Illumina	SRR6900426	SRX3849433	NCBI Sequence Read Archive	SRP136494	http://identifiers.org/insdc.sra/SRP136494	Processed data	GSM3068251	Gene Expression Omnibus	GSE112352	http://identifiers.org/geo/GSE112352	vomeronasal organ	male	sex-combined	replicate 3
OB-SF1	RNA-seq analysis	Illumina HiSeq 2000	Illumina	SRR6900427	SRX3849434	NCBI Sequence Read Archive	SRP136494	http://identifiers.org/insdc.sra/SRP136494	Processed data	GSM3068252	Gene Expression Omnibus	GSE112352	http://identifiers.org/geo/GSE112352	olfactory bulb	female	sex-separated	replicate 1
OB-SF1	RNA-seq analysis	Illumina HiSeq 2000	Illumina	SRR6900428	SRX3849434	NCBI Sequence Read Archive	SRP136494	http://identifiers.org/insdc.sra/SRP136494	Processed data	GSM3068252	Gene Expression Omnibus	GSE112352	http://identifiers.org/geo/GSE112352	olfactory bulb	female	sex-separated	replicate 1
OB-SF2	RNA-seq analysis	Illumina HiSeq 2000	Illumina	SRR6900429	SRX3849435	NCBI Sequence Read Archive	SRP136494	http://identifiers.org/insdc.sra/SRP136494	Processed data	GSM3068253	Gene Expression Omnibus	GSE112352	http://identifiers.org/geo/GSE112352	olfactory bulb	female	sex-separated	replicate 2
OB-SF2	RNA-seq analysis	Illumina HiSeq 2000	Illumina	SRR6900430	SRX3849435	NCBI Sequence Read Archive	SRP136494	http://identifiers.org/insdc.sra/SRP136494	Processed data	GSM3068253	Gene Expression Omnibus	GSE112352	http://identifiers.org/geo/GSE112352	olfactory bulb	female	sex-separated	replicate 2
OB-SF3	RNA-seq analysis	Illumina HiSeq 2000	Illumina	SRR6900431	SRX3849436	NCBI Sequence Read Archive	SRP136494	http://identifiers.org/insdc.sra/SRP136494	Processed data	GSM3068254	Gene Expression Omnibus	GSE112352	http://identifiers.org/geo/GSE112352	olfactory bulb	female	sex-separated	replicate 3
OB-SF3	RNA-seq analysis	Illumina HiSeq 2000	Illumina	SRR6900432	SRX3849436	NCBI Sequence Read Archive	SRP136494	http://identifiers.org/insdc.sra/SRP136494	Processed data	GSM3068254	Gene Expression Omnibus	GSE112352	http://identifiers.org/geo/GSE112352	olfactory bulb	female	sex-separated	replicate 3
OB-SM1	RNA-seq analysis	Illumina HiSeq 2000	Illumina	SRR6900433	SRX3849437	NCBI Sequence Read Archive	SRP136494	http://identifiers.org/insdc.sra/SRP136494	Processed data	GSM3068255	Gene Expression Omnibus	GSE112352	http://identifiers.org/geo/GSE112352	olfactory bulb	male	sex-separated	replicate 1
OB-SM1	RNA-seq analysis	Illumina HiSeq 2000	Illumina	SRR6900434	SRX3849437	NCBI Sequence Read Archive	SRP136494	http://identifiers.org/insdc.sra/SRP136494	Processed data	GSM3068255	Gene Expression Omnibus	GSE112352	http://identifiers.org/geo/GSE112352	olfactory bulb	male	sex-separated	replicate 1
OB-SM2	RNA-seq analysis	Illumina HiSeq 2000	Illumina	SRR6900435	SRX3849438	NCBI Sequence Read Archive	SRP136494	http://identifiers.org/insdc.sra/SRP136494	Processed data	GSM3068256	Gene Expression Omnibus	GSE112352	http://identifiers.org/geo/GSE112352	olfactory bulb	male	sex-separated	replicate 2
OB-SM2	RNA-seq analysis	Illumina HiSeq 2000	Illumina	SRR6900436	SRX3849438	NCBI Sequence Read Archive	SRP136494	http://identifiers.org/insdc.sra/SRP136494	Processed data	GSM3068256	Gene Expression Omnibus	GSE112352	http://identifiers.org/geo/GSE112352	olfactory bulb	male	sex-separated	replicate 2
OB-SM3	RNA-seq analysis	Illumina HiSeq 2000	Illumina	SRR6900437	SRX3849439	NCBI Sequence Read Archive	SRP136494	http://identifiers.org/insdc.sra/SRP136494	Processed data	GSM3068257	Gene Expression Omnibus	GSE112352	http://identifiers.org/geo/GSE112352	olfactory bulb	male	sex-separated	replicate 3
OB-SM3	RNA-seq analysis	Illumina HiSeq 2000	Illumina	SRR6900438	SRX3849439	NCBI Sequence Read Archive	SRP136494	http://identifiers.org/insdc.sra/SRP136494	Processed data	GSM3068257	Gene Expression Omnibus	GSE112352	http://identifiers.org/geo/GSE112352	olfactory bulb	male	sex-separated	replicate 3
OB-CF1	RNA-seq analysis	Illumina HiSeq 2000	Illumina	SRR6900439	SRX3849440	NCBI Sequence Read Archive	SRP136494	http://identifiers.org/insdc.sra/SRP136494	Processed data	GSM3068258	Gene Expression Omnibus	GSE112352	http://identifiers.org/geo/GSE112352	olfactory bulb	female	sex-combined	replicate 1
OB-CF1	RNA-seq analysis	Illumina HiSeq 2000	Illumina	SRR6900440	SRX3849440	NCBI Sequence Read Archive	SRP136494	http://identifiers.org/insdc.sra/SRP136494	Processed data	GSM3068258	Gene Expression Omnibus	GSE112352	http://identifiers.org/geo/GSE112352	olfactory bulb	female	sex-combined	replicate 1
OB-CF2	RNA-seq analysis	Illumina HiSeq 2000	Illumina	SRR6900441	SRX3849441	NCBI Sequence Read Archive	SRP136494	http://identifiers.org/insdc.sra/SRP136494	Processed data	GSM3068259	Gene Expression Omnibus	GSE112352	http://identifiers.org/geo/GSE112352	olfactory bulb	female	sex-combined	replicate 2
OB-CF2	RNA-seq analysis	Illumina HiSeq 2000	Illumina	SRR6900442	SRX3849441	NCBI Sequence Read Archive	SRP136494	http://identifiers.org/insdc.sra/SRP136494	Processed data	GSM3068259	Gene Expression Omnibus	GSE112352	http://identifiers.org/geo/GSE112352	olfactory bulb	female	sex-combined	replicate 2
OB-CF3	RNA-seq analysis	Illumina HiSeq 2000	Illumina	SRR6900443	SRX3849442	NCBI Sequence Read Archive	SRP136494	http://identifiers.org/insdc.sra/SRP136494	Processed data	GSM3068260	Gene Expression Omnibus	GSE112352	http://identifiers.org/geo/GSE112352	olfactory bulb	female	sex-combined	replicate 3
OB-CF3	RNA-seq analysis	Illumina HiSeq 2000	Illumina	SRR6900444	SRX3849442	NCBI Sequence Read Archive	SRP136494	http://identifiers.org/insdc.sra/SRP136494	Processed data	GSM3068260	Gene Expression Omnibus	GSE112352	http://identifiers.org/geo/GSE112352	olfactory bulb	female	sex-combined	replicate 3
OB-CM1	RNA-seq analysis	Illumina HiSeq 2000	Illumina	SRR6900445	SRX3849443	NCBI Sequence Read Archive	SRP136494	http://identifiers.org/insdc.sra/SRP136494	Processed data	GSM3068261	Gene Expression Omnibus	GSE112352	http://identifiers.org/geo/GSE112352	olfactory bulb	male	sex-combined	replicate 1
OB-CM1	RNA-seq analysis	Illumina HiSeq 2000	Illumina	SRR6900446	SRX3849443	NCBI Sequence Read Archive	SRP136494	http://identifiers.org/insdc.sra/SRP136494	Processed data	GSM3068261	Gene Expression Omnibus	GSE112352	http://identifiers.org/geo/GSE112352	olfactory bulb	male	sex-combined	replicate 1
OB-CM2	RNA-seq analysis	Illumina HiSeq 2000	Illumina	SRR6900447	SRX3849444	NCBI Sequence Read Archive	SRP136494	http://identifiers.org/insdc.sra/SRP136494	Processed data	GSM3068262	Gene Expression Omnibus	GSE112352	http://identifiers.org/geo/GSE112352	olfactory bulb	male	sex-combined	replicate 2
OB-CM2	RNA-seq analysis	Illumina HiSeq 2000	Illumina	SRR6900448	SRX3849444	NCBI Sequence Read Archive	SRP136494	http://identifiers.org/insdc.sra/SRP136494	Processed data	GSM3068262	Gene Expression Omnibus	GSE112352	http://identifiers.org/geo/GSE112352	olfactory bulb	male	sex-combined	replicate 2
OB-CM3	RNA-seq analysis	Illumina HiSeq 2000	Illumina	SRR6900449	SRX3849445	NCBI Sequence Read Archive	SRP136494	http://identifiers.org/insdc.sra/SRP136494	Processed data	GSM3068263	Gene Expression Omnibus	GSE112352	http://identifiers.org/geo/GSE112352	olfactory bulb	male	sex-combined	replicate 3
OB-CM3	RNA-seq analysis	Illumina HiSeq 2000	Illumina	SRR6900450	SRX3849445	NCBI Sequence Read Archive	SRP136494	http://identifiers.org/insdc.sra/SRP136494	Processed data	GSM3068263	Gene Expression Omnibus	GSE112352	http://identifiers.org/geo/GSE112352	olfactory bulb	male	sex-combined	replicate 3
